# Supplementary material for: Neuroinflammatory Profiling in SIV-Infected Chinese-Origin Rhesus Macaques on Antiretroviral Therapy
Source: Viruses. 2022 Jan 13;14(1):139. doi: 10.3390/v14010139 (PMC8781366; doi:10.3390/v14010139)
Supplement: Supplementary file 1 [file viruses-14-00139-s001.zip]

Archive with 1 entries (1 files):
- viruses-1534119-supplementary.pdf
